# Supplementary material for: A bicistronic vector backbone for rapid seamless cloning and chimerization of αβT-cell receptor sequences
Source: PLoS One. 2020 Sep 9;15(9):e0238875. doi: 10.1371/journal.pone.0238875 (PMC7480877; doi:10.1371/journal.pone.0238875)
Supplement: S1 Table — Antigen specificity and HLA-restriction of the respective TCR is given where known. aT cell clones 5C/169 and 2C/406 express an identical TCR and are derived from the same MLTC. bThe sequence 5’ of the BsaI restriction site of primer BsaI_BC44.22_VDJβ.rev has been modified to prevent hairpin formation. Template during PCR was either plasmid DNA or RT-cDNA derived from clonal T cells. nd = not determined. (XLSX) [file pone.0238875.s001.xlsx]

## Sheet: Tabelle1
	T cell clone	Antigen/HLA	Template	Region	Name	Sequence 5'-3'
	11C/25	nd	RT-cDNA	VJα	BsmBI_TRAV8-6*02.for	GGTGGTGGCTGGAGACGTGGAGGAGAACCCTGGACCTATGCTCCTGCTGCTCGTCCCAGC
					BsmBI_11C/25_VJα.rev	GGTGGTCGTCTCTGGATATTTGGTTGCACTTGGAGTCTTGTTCCACTC
				VDJβ	BsaI_TRBV27*01.for	GGTGGTGGTCTCCCATGGGCCCCCAGCTCCTTGGCTATGTGG
					BsaI_11C/25_VDJβ.rev	GGTGGTGGTCTCGTCCTCTAGCACGGTGAGGCGTGTCCCTGGCCC
	11C/73	CSPG4/C*07:01	Plasmid DNA	VJα	BsmBI_TRAV12*01.for	GGTGGTGGCTGGAGACGTGGAGGAGAACCCTGGACCTATGAAATCCTTGAGAGTTTTACTAGTGATCCTGTGG
					BsmBI_11C/73_VJα.rev	GGTGGTCGTCTCTGGATATCGGGCTGGATGATTAGATGAGTC
				VDJβ	BsaI_TRBV28*01.for	GGTGGTGGTCTCCCATGGGAATCAGGCTCCTCTGTCGTG
					BsaI_11C/73_VDJβ.rev	GGTGGTGGTCTCGTCCTCCAGTACGGTCAGCCTAGAGCCTTCTCCA
	14/35	CDK4(R24C)/A*02	Plasmid DNA	VJα	BsmBI_TRAV20*01.for	GGTGGTGGCTGGAGACGTGGAGGAGAACCCTGGACCTATGGAAAAGATGCTGGAATGCGCCTTCATCGTGCTGTGG
					BsmBI_14/35_VJα.rev	GGTGGTCGTCTCTGGATGTCGGGGTTCACTGTCAGCTGTGTGCCCTC
				VDJβ	BsaI_TRBV9*01.for	GGTGGTGGTCTCCCATGGGCTTTAGACTGCTGTGCTGCGTGGCCTTCTGC
					BsaI_14/35_VDJβ.rev	GGTGGTGGTCTCGTCCTCCAGCACGGTCAGCCGGGTGCCAGG
	1A.3/46	nd	Plasmid DNA	VJα	BsmBI_TRAV14/DV4*01.for	GGTGGTGGCTGGAGACGTGGAGGAGAACCCTGGACCTATGTCACTTTCTAGCCTGCTGAAGGTG
					BsmBI_1A.3/46_VJα.rev	GGTGGTCGTCTCTGGATATTGGGTATGATGGTGAGTCTTGTTCCAG
				VDJβ	BsaI_TRBV10-3*01.for	GGTGGTGGTCTCCCATGGGCACAAGGTTGTTCTTCTATGTGG
					BsaI_1A.3/46_VDJβ.rev	GGTGGTGGTCTCGTCCTCTGTGACCGTGAGCCTGGTGC
	2C/406a	nd	RT-cDNA	VJα	BsmBI_TRAV29/DV5*01.for	GGTGGTGGCTGGAGACGTGGAGGAGAACCCTGGACCTATGGCCATGCTCCTGGGGGCATC
					BsmBI_5C/169_VJα.rev	GGTGGTCGTCTCTGGATATCAGGATTCACTGTGAGCTGTGTTCCTTCCC
				VDJβ	BsaI_TRBV12-5*01.for	GGTGGTGGTCTCCCATGGCCACCAGGCTCCTCTGCTGTGTGGTTC
					BsaI_5C/169_VDJβ.rev	GGTGGTGGTCTCGTCCTCTGTGACCGTGAGCCTGGTGCCCGG
	2C/417	nd	Plasmid DNA	VJα	BsmBI_TRAV3*01.for	GGTGGTGGCTGGAGACGTGGAGGAGAACCCTGGACCTATGGCCTCTGCACCCATCTCG
					BsmBI_2C/417_VJα.rev	GGTGGTCGTCTCTGGATATTGAGTTCCACTTTTAGCTGAGTGCC
				VDJβ	BsaI_TRBV28*01.for	GGTGGTGGTCTCCCATGGGAATCAGGCTCCTCTGTCG
					BsaI_2C/417_VDJβ.rev	GGTGGTGGTCTCGTCCTCTAGGATGGAGAGTCGAGTCCCATC
	3.2/143	TRP2/A*02	Plasmid DNA	VJα	BsmBI_TRAV17*01.for	GGTGGTGGCTGGAGACGTGGAGGAGAACCCTGGACCTATGGAAACTCTCCTGGGAGTGTCTTTG
					BsmBI_3.2/143_VJα.rev	GGTGGTCGTCTCTGGATATTTGGGTTGATAGTCAGCCTGGTTCC
				VDJβ	BsaI_TRBV7-6*01.for	GGTGGTGGTCTCCCATGGGCACCAGTCTCCTATGCTGGGTGGTCC
					BsaI_3.2/143_VDJβ.rev	GGTGGTGGTCTCGTCCTCTAGCACGGTGAGCCGTGTCCCTGGC
	4/134	NY-ESO-1/A*02	RT-cDNA	VJα	BsmBI_TRAV3*01.for	GGTGGTGGCTGGAGACGTGGAGGAGAACCCTGGACCTATGGCCTCTGCACCCATCTCGAT
					BsmBI_4/134_VJα.rev	GGTGGTCGTCTCTGGATATTTGGTATGACCGAGAGTTTGGTCCCCTTC
				VDJβ	BsaI_TRBV29-1*01.for	GGTGGTGGTCTCCCATGCTGAGTCTTCTGCTCCTTCTCCTGG
					BsaI_4/134_VDJβ.rev	GGTGGTGGTCTCGTCCTCGAGCACTGTCAGCCGGGTGCCTGG
	4/76	NY-ESO-1/A*02	RT-cDNA	VJα	BsmBI_TRAV35*02.for	GGTGGTGGCTGGAGACGTGGAGGAGAACCCTGGACCTATGCTCCTTGAACATTTATTAATAATCTTGTGGATGC
					BsmBI_4C/76_VJα.rev	GGTGGTCGTCTCTGGAT TGGCTTTATAATTAGCTTGGTCCCAGCGC
				VDJβ	BsaI_TRBV9*02.for	GGTGGTGGTCTCCCATGGGCTTCAGGCTCCTCTGCTGTG
					BsaI_4C/76_VDJβ.rev	GGTGGTGGTCTCGTCCTCTACAACTGTGAGTCTGGTGCCTTGTCC
	55/74	nd	Plasmid DNA	VJα	BsmBI_TRAV10*01.for	GGTGGTGGCTGGAGACGTGGAGGAGAACCCTGGACCTATGAAAAAGCATCTGACGACCTTC
					BsmBI_55/74_VJα.rev	GGTGGTCGTCTCTGGATATCTGGTAAAACAATCACTTGAGT
				VDJβ	BsaI_TRBV5-1*01.for	GGTGGTGGTCTCCCATGGGCTCCAGGCTGCTCTGTTGG
					BsaI_55/74_VDJβ.rev	GGTGGTGGTCTCGTCCTCGAGCACTGTCAGCCGGGTGCCTGG
	5C/169a	nd	RT-cDNA	VJα	BsmBI_TRAV29/DV5*01.for	GGTGGTGGCTGGAGACGTGGAGGAGAACCCTGGACCTATGGCCATGCTCCTGGGGGCATC
					BsmBI_5C/169_VJα.rev	GGTGGTCGTCTCTGGATATCAGGATTCACTGTGAGCTGTGTTCCTTCCC
				VDJβ	BsaI_TRBV12-5*01.for	GGTGGTGGTCTCCCATGGCCACCAGGCTCCTCTGCTGTGTGGTTC
					BsaI_5C/169_VDJβ.rev	GGTGGTGGTCTCGTCCTCTGTGACCGTGAGCCTGGTGCCCGG
	BC44.22	nd	RT-cDNA	VJα	BsmBI_TRAV27*01.for	GGTGGTGGCTGGAGACGTGGAGGAGAACCCTGGACCTATGGTCCTGAAATTCTCCGTGTCCATTCTTTG
					BsmBI_BC44.22_VJα.rev	GGTGGTCGTCTCTGGAT ATTTTGGTTTACAGAGAGTTTAGTGCCTTTTCC
				VDJβ	BsaI_TRBV30*01.for	GGTGGTGGTCTCCC ATGCTCTGCTCTCTCCTTGCCCTTC
					BsaI_BC44.22_VDJβ.rev	AATCCCGGTCTCGTCCTCTAGGATGGAGAGTCGAGTCCCATCACCAAAATGCTGb
	BC97.8#6	nd	RT-cDNA	VJα	BsmBI_TRAV13-2*01.for	GGTGGTGGCTGGAGACGTGGAGGAGAACCCTGGACCTATGGCAGGCATTCGAGCTTTATTTATGTAC
					BsmBI_BC97.8#6_VJα.rev	GGTGGTCGTCTCTGGATATTTGGGATGACTTGGAGCTTTGTTCC
				VDJβ	BsaI_TRBV30*01.for	GGTGGTGGTCTCCCATGCTCTGCTCTCTCCTTGCCCTTC
					BsaI_BC97.8#6_VDJβ.rev	GGTGGTGGTCTCGTCCTCGAGCACTGTCAGCCGGGTGCCTGG
