# Supplementary material for: A bicistronic vector backbone for rapid seamless cloning and chimerization of αβT-cell receptor sequences
Source: PLoS One. 2020 Sep 9;15(9):e0238875. doi: 10.1371/journal.pone.0238875 (PMC7480877; doi:10.1371/journal.pone.0238875)
Supplement: S2 Table — (XLSX) [file pone.0238875.s002.xlsx]

## Sheet: Tabelle1
	Name	Sequence 5'-3'	Application
	M13.for	GTAAAACGACGGCCAGT	C-PCR, seq
	mTRAC.p670.rev	CTGGCATGTGAAGCTGGTCTGGTTGGAC	C-PCR, seq
	mTRBC.p60.for	AGGACCTGCGGAACGTGACCC	seq
	mTRBC.p618.rev	GACAGGCAGTAGCTGTAGTTGCTC	C-PCR
	pMXs.for	TTACACAGTCCTGCTGACCACC	C-PCR, seq
