# Supplementary material for: A bicistronic vector backbone for rapid seamless cloning and chimerization of αβT-cell receptor sequences
Source: PLoS One. 2020 Sep 9;15(9):e0238875. doi: 10.1371/journal.pone.0238875 (PMC7480877; doi:10.1371/journal.pone.0238875)
Supplement: S3 Table — Number of positive clones were determined by colony PCR. SD = Standard deviation. (XLSX) [file pone.0238875.s003.xlsx]

## Sheet: Tabelle1
	Two-step method
	T cell clone	n° of positive clones/total n° (%)
	11C/73	β 8/8 (100%) _ α 4/12 (33.33%)
	14/35	β 5/6 (83.33%) _ α 6/16 (37.5%)
	1A.3/46	β 4/4 (100%) _ α 3/3 (100%)
	2C/417	β 3/3 (100%) _ α 3/3 (100%)
	3.2/143	β 3/3 (100%) _ α 3/3 (100%)
	55/74	β 6/6 (100%) _ α 5/5 (100%)
	BC44.22	β 4/4 (100%) _ α 4/4 (100%)
	BC97.8#6	β 1/1 (100%) _ α 4/4 (100%)
	Summarized (SD)	β 97.92% (5.89%) _ α 83.85% (29.92%)
	One-step method
	T cell clone	n° of positive clones/total n° (%)	note
	11C/25	3/8 (37.5%)
	14/35	14/18 (77.78%)
	2C/406	8/8 (100%)
	4/134	1/11 (9.09%)	internal BsaI site in VJα
	4/76	2/13 (15.38%)	internal BsaI site in VDJβ
	5C/169	3/8 (37.5%)
	Summarized (SD)	46.21% (35.69%)
