# Supplementary material for: A bicistronic vector backbone for rapid seamless cloning and chimerization of αβT-cell receptor sequences
Source: PLoS One. 2020 Sep 9;15(9):e0238875. doi: 10.1371/journal.pone.0238875 (PMC7480877; doi:10.1371/journal.pone.0238875)
Supplement: S4 Table — Summary of all transgenic T cells that were generated by retroviral transduction of TCRs assembled using the seamless-cloning approach. Shown are the percentage of mTCR+ clones among the indicated transduced T-cell population as determined by FACS analysis. SD = Standard deviation. (XLSX) [file pone.0238875.s004.xlsx]

## Sheet: Tabelle1
	T cell clone	% mTCR (days after Transduction)
	11C/25	93% mTCR/CD4 (d11)
		92% mTCR/CD8 (d11)
	11C/73	95% mTCR/CD8 (d11)
	14/35	97% mTCR/CD4 (d7)
		64% mTCR/CD8 (d7)
	1A.3/46	60% mTCR/CD8 (d11)
	2C/406	85% mTCR/CD3 (d4)
	2C/417	82% mTCR/CD8 (d11)
	3.2/143	41% mTCR/CD8 (d17)
	4/134	92% mTCR/CD4 (d7)
		80% mTCR/CD8 (d7)
	4/76	94% mTCR/CD3 (d4)
	55/74	61% mTCR/CD8 (d11)
	5C/169	77% mTCR/CD4 (d5)
		87% mTCR/CD8 (d5)
	BC44.22	72% mTCR/CD8 (d11)
	BC97.8#6	73% mTCR/CD8 (d11)
	Summarized (SD)	79.11% (15.60%)
